# Supplementary material for: Aortic Root Geometry and Valve Competence After Aortic Valve Neocuspidization: Insights From the Sinotubular Junction-to-Annulus Ratio
Source: Interdiscip Cardiovasc Thorac Surg. 2026 Jul 7;41(7):ivag182. doi: 10.1093/icvts/ivag182 (PMC13385336; doi:10.1093/icvts/ivag182)
Supplement: ivag182_Supplementary_Data [file ivag182_supplementary_data.zip]

Archive with 2 entries (2 files):
- Supplementary Table S1.docx
- Supplementary_Table_S2.docx
